# Supplementary material for: Effect of light and prey availability on gene expression of the mixotrophic chrysophyte, Ochromonas sp
Source: BMC Genomics. 2017 Feb 14;18:163. doi: 10.1186/s12864-017-3549-1 (PMC5310065; doi:10.1186/s12864-017-3549-1)
Supplement: Additional file 5: Table S3. — Tables listing phototrophy-related genes (datasheet 1), phagotrophy-related genes (datasheet 2), and genes coding for glycoside hydrolases and lysozymes (datasheet 3). Blast2GO was used to obtained the GO or EC number(s) for each gene. (XLSX 49 kb) [file 12864_2017_3549_MOESM5_ESM.xlsx]

## Sheet: Phototrophy-related
				Log2 fold change*
Gene ID	Annotation	KEGG orthology annotation	GO / EC numbers	Light+HKB/Dark+HKB	Light+HKB/Light+depleted HKB
c10070_g3_i2|m.32949	Chlorophyll A-B binding protein	AntennaProteins	GO:0009507|GO:0009579|GO:0016020|GO:0015979	NA	-1.09008
c5407_g1_i5|m.2583	Chlorophyll A-B binding protein	AntennaProteins	GO:0016020|GO:0044424|GO:0015979	2.23841	NA
c5766_g1_i3|m.3488	light-harvesting complex I chlorophyll a/b binding protein 1 [Nannochloropsis gaditana CCMP526]	AntennaProteins	GO:0009507|GO:0009579|GO:0016020|GO:0016168|GO:0031409|GO:0009416|GO:0009768	2.26054	NA
c7699_g1_i1|m.12133	Chlorophyll A-B binding protein	AntennaProteins	GO:0009507|GO:0009579|GO:0016020|GO:0015979	1.98191	NA
c8637_g5_i1|m.18756	Chlorophyll A-B binding protein	AntennaProteins	GO:0009507|GO:0009579|GO:0016020|GO:0005488|GO:0009765	2.38213	-1.29595
c9995_g1_i1|m.32181	Chlorophyll A-B binding protein	AntennaProteins	GO:0009507|GO:0009579|GO:0016020|GO:0015979	1.6116	-1.08789
c10032_g1_i1|m.32563	Violaxanthin de-epoxidase (VDE)	CarotenoidSynthesis	GO:0016491	NA	0.426893
c357_g1_i1|m.23	NnrU protein	CarotenoidSynthesis	GO:0016020	1.76154	NA
c7239_g1_i2|m.9244	Squalene/phytoene synthase	CarotenoidSynthesis	GO:0016020|GO:0016765	1.29423	-1.40645
c8039_g1_i4|m.14284	carot_isom: carotene isomerase	CarotenoidSynthesis	NA	NA	1.50712
c8559_g1_i2|m.18041	FAD binding domain	CarotenoidSynthesis	GO:0016709|GO:0044710|EC:1.14.13	NA	-3.15028
c9074_g1_i1|m.22560	phytoene_desat: phytoene desaturase	CarotenoidSynthesis	GO:0016705|GO:0016117|GO:0055114	NA	1.62716
c9074_g1_i1|m.22561	phytoene_desat: phytoene desaturase	CarotenoidSynthesis	GO:0016020|GO:0044434|GO:0016705|GO:0016117|GO:0055114	NA	1.81388
c9610_g1_i6|m.27708	carotene-cycl: lycopene cyclase family protein	CarotenoidSynthesis	NA	NA	0.564096
c10369_g1_i4|m.36371	Cytochrome C oxidase, cbb3-type, subunit III	Photosynthesis	GO:0009507|GO:0009579|GO:0005506|GO:0009055|GO:0020037|GO:0008152	2.22805	NA
c366_g1_i1|m.25	Photosystem I reaction centre subunit XI	Photosynthesis	GO:0009534|GO:0030094|GO:0042651	NA	NA
c4228_g1_i1|m.835	fdx_plant: ferredoxin [2Fe-2S]	Photosynthesis	GO:0051536	1.22912	1.58588
c5716_g1_i1|m.3371	ATP synthase	Photosynthesis	GO:0009536|GO:0042651|GO:0015078|GO:0019829|GO:0044769|GO:0006754|GO:0015992	1.83306	NA
c6731_g1_i1|m.6968	Manganese-stabilising protein / photosystem II polypeptide	Photosynthesis	GO:0009523|GO:0016168|GO:0031409|GO:0009416|GO:0009768	2.25972	NA
c6836_g1_i8|m.7379	PsbP	Photosynthesis	NA	NA	-2.38444
c7095_g1_i1|m.8491	Rieske [2Fe-2S] domain	Photosynthesis	GO:0009507|GO:0042651|GO:0016679|GO:0051536|GO:0008152	1.49042	NA
c8133_g2_i1|m.14932	fdx_plant: ferredoxin [2Fe-2S]	Photosynthesis	GO:0051536	-1.33317	3.39639
c8258_g1_i3|m.15815	chloroplast psbU [Pavlova lutheri]	Photosynthesis	GO:0009507|GO:0009654|GO:0019898|GO:0016168|GO:0031409|GO:0009416|GO:0009768|GO:0042549	2.0209	NA
c8986_g2_i2|m.21805	Photosystem II Pbs27	Photosynthesis	GO:0009534|GO:0044436|GO:0010206|GO:0010207	2.5985	NA
c9930_g1_i1|m.31201	extrinsic protein in photosystem II [Nannochloropsis gaditana CCMP526]	Photosynthesis	NA	2.43004	NA
c9976_g1_i16|m.31913	benzo_boxA: benzoyl-CoA oxygenase/reductase, BoxA protein	Photosynthesis	GO:0004324|GO:0055114|EC:1.18.1.2	0.751002	-0.837855
*Note: NA values under log2 fold change indicates non-significant differential expression (edgeR, false-discovery rate > 0.05)

## Sheet: Phagotrophy-related
				Log2 fold change*
Gene ID	Annotation	KEGG orthology annotation	GO / EC numbers	Light+HKB/Dark+HKB	Light+HKB/Light+depleted HKB
c10115_g1_i1|m.33464	Adaptor complexes medium subunit family	Endocytosis	GO:0015031	NA	1.4837
c10364_g2_i1|m.36309	Ras family	Endocytosis	GO:0005739|GO:0005815|GO:0005886|GO:0016235|GO:0030054|GO:0030670|GO:0030672|GO:0055038|GO:0070062|GO:0003924|GO:0005525|GO:0019003|GO:0031489|GO:0001881|GO:0007264|GO:0032402|GO:0033572|GO:0035773|GO:0044070|GO:0045054|GO:0045055|GO:0071468|GO:0090150|GO:1990126|GO:2000008|GO:2001135	NA	0.920197
c10364_g2_i2|m.36313	Ras family	Endocytosis	GO:0055037|GO:0005525|GO:0006887|GO:0007264|GO:0032402	NA	1.15337
c10424_g1_i1|m.36934	Snf7	Endocytosis	GO:0005622|GO:0007034	NA	NA
c10446_g1_i2|m.37296	predicted protein [Naegleria gruberi]	Endocytosis	NA	NA	NA
c10500_g1_i2|m.37790	HECT-domain (ubiquitin-transferase)	Endocytosis	GO:0005634|GO:0005737|GO:0004842|GO:0042787	NA	-1.04847
c10573_g1_i1|m.38669	ADP-ribosylation factor family	Endocytosis	GO:0005622|GO:0005525|GO:0007264	NA	0.99515
c1610_g1_i1|m.90	Hsp70 protein	Endocytosis	GO:0000166	NA	NA
c4677_g1_i1|m.1335	Snf7	Endocytosis	NA	NA	-0.813952
c4738_g1_i1|m.1408	ESCRT-II complex subunit	Endocytosis	GO:0006810	NA	2.09968
c4886_g1_i1|m.1548	EAP30/Vps36 family	Endocytosis	GO:0043231|GO:0044425|GO:0044444|GO:0044446|GO:0006623|GO:0009987|GO:0045324	NA	NA
c5462_g1_i2|m.2700	VPS28 protein	Endocytosis	GO:0000813|GO:0032403|GO:0043328	NA	0.518192
c6140_g1_i2|m.4559	Snf7	Endocytosis	NA	NA	NA
c6224_g1_i1|m.4875	RME1L1, RME1-like GTPase/ATPase without a C-terminal EH domain [Ectocarpus siliculosus]	Endocytosis	GO:0016021|GO:0005509|GO:0005525	NA	NA
c6465_g1_i5|m.5890	Snf7	Endocytosis	NA	NA	NA
c6556_g1_i3|m.6257	UEV domain	Endocytosis	GO:0005768|GO:0005515|GO:0033043|GO:0044087|GO:0044763|GO:0048523|GO:0048524|GO:0051050|GO:0060627|GO:1903900	NA	NA
c6772_g1_i2|m.7104	Adaptin N terminal region	Endocytosis	GO:0030117|GO:0043231|GO:0006810	NA	NA
c6838_g4_i3|m.7386	Zinc finger, C3HC4 type (RING finger)	Endocytosis	NA	NA	-1.24179
c7509_g1_i1|m.10948	Clathrin adaptor complex small chain	Endocytosis	GO:0016021|GO:0030117|GO:0008565|GO:0006886|GO:0016192	NA	0.91639
c7683_g1_i1|m.12018	Vta1 like	Endocytosis	NA	NA	NA
c7798_g1_i5|m.12724	Phosphatidylinositol-4-phosphate 5-Kinase	Endocytosis	GO:0009987	NA	-1.00018
c7862_g1_i1|m.13158	Protein kinase domain	Endocytosis	GO:0005622|GO:0016740|GO:0009987	NA	-1.48674
c7925_g1_i3|m.13515	Phosphatidylinositol-4-phosphate 5-Kinase	Endocytosis	NA	NA	NA
c8110_g1_i2|m.14812	BRO1-like domain	Endocytosis	NA	NA	-1.59573
c8301_g1_i1|m.16134	Snf7	Endocytosis	GO:0000815|GO:0070062|GO:0047485|GO:0000920|GO:0006997|GO:0007034|GO:0007080|GO:0039702|GO:1903541	NA	NA
c8306_g1_i4|m.16204	Putative GTPase activating protein for Arf	Endocytosis	NA	NA	NA
c8306_g1_i5|m.16205	Putative GTPase activating protein for Arf	Endocytosis	NA	NA	NA
c8429_g1_i10|m.17157	ENTH domain	Endocytosis	NA	NA	NA
c8643_g1_i2|m.18825	Phosphatidylinositol-4-phosphate 5-Kinase	Endocytosis	GO:0006796	NA	-1.07103
c8725_g1_i4|m.19510	Putative GTPase activating protein for Arf	Endocytosis	GO:0005096|GO:0043547	NA	0.845146
c8852_g1_i2|m.20582	conserved unknown protein [Ectocarpus siliculosus]	Endocytosis	GO:0016740	NA	NA
c8899_g3_i1|m.20993	Putative GTPase activating protein for Arf	Endocytosis	GO:0005488	NA	-1.21601
c8918_g1_i1|m.21140	Snf7	Endocytosis	GO:0000815|GO:0005771|GO:0005515|GO:0015031|GO:0070676	NA	0.439171
c8918_g1_i6|m.21149	Snf7	Endocytosis	GO:0000815|GO:0005771|GO:0005515|GO:0007034|GO:0015031|GO:0070676	NA	0.582063
c8934_g1_i1|m.21327	Putative GTPase activating protein for Arf	Endocytosis	GO:0005096|GO:0043547	NA	0.802722
c9057_g1_i4|m.22438	CDC48: AAA family ATPase, CDC48 subfamily	Endocytosis	GO:0005634|GO:0012505|GO:0044444|GO:0000166|GO:0008568|GO:0006810|GO:0007033|GO:0031122|EC:3.6.4.3	NA	NA
c9144_g1_i6|m.23061	Sec1 family	Endocytosis	GO:0016192	NA	1.72561
c9202_g3_i1|m.23596	Sec7 domain	Endocytosis	NA	NA	-1.10054
c9388_g1_i2|m.25433	EAP30/Vps36 family	Endocytosis	NA	NA	0.444777
c9725_g1_i2|m.28887	PH domain	Endocytosis	GO:0005622	NA	-1.92892
c9725_g3_i2|m.28890	PLD-like domain	Endocytosis	NA	NA	-0.969007
c9766_g2_i1|m.29255	Hsp70 protein	Endocytosis	GO:0005524|GO:0016301|GO:0016310	NA	1.25012
c10475_g1_i1|m.37550	hypothetical protein AURANDRAFT_52498 [Aureococcus anophagefferens]	Endocytosis | Lysosome	GO:0016021|GO:0030130|GO:0030132|GO:0005198|GO:0006886|GO:0016192	NA	1.31814
c10475_g2_i1|m.37568	hypothetical protein AURANDRAFT_52498 [Aureococcus anophagefferens]	Endocytosis | Lysosome	GO:0016021|GO:0030130|GO:0030132|GO:0005198|GO:0006886|GO:0016192	NA	0.895194
c5079_g1_i1|m.1867	FYVE zinc finger	Endocytosis | Phagosome	NA	NA	0.590465
c6060_g1_i2|m.4289	Ras family	Endocytosis | Phagosome	GO:0005622|GO:0005525|GO:0007264	NA	0.488147
c8241_g1_i1|m.15667	Ras family	Endocytosis | Phagosome	GO:0043231|GO:0044444|GO:0050794	NA	0.644404
c8784_g1_i1|m.19987	Ras family	Endocytosis | Phagosome	GO:0005764|GO:0005770|GO:0005774|GO:0045335|GO:0005525|GO:0007264|GO:0090385	NA	NA
c9626_g1_i5|m.27862	Ras family	Endocytosis | Phagosome	GO:0005768|GO:0005886|GO:0008021|GO:0000166|GO:0006904|GO:0009306|GO:0072659	NA	NA
c10022_g2_i3|m.32494	Sulfatase	Lysosome	NA	NA	NA
c10022_g2_i5|m.32499	Sulfatase	Lysosome	NA	NA	0.595798
c10042_g1_i3|m.32654	Tubulin/FtsZ family, GTPase domain	Lysosome	GO:0005737|GO:0005874|GO:0016021|GO:0003924|GO:0005200|GO:0005525|GO:0007017	NA	-0.871286
c10042_g1_i5|m.32659	Tubulin/FtsZ family, GTPase domain	Lysosome	GO:0005737|GO:0005874|GO:0016021|GO:0003924|GO:0005200|GO:0005525|GO:0007017	NA	0.68305
c10042_g1_i9|m.32666	Tubulin/FtsZ family, GTPase domain	Lysosome	GO:0005737|GO:0005874|GO:0003924|GO:0005200|GO:0005525|GO:0007017	NA	1.32011
c10079_g1_i2|m.33010	Papain family cysteine protease	Lysosome	GO:0008234|GO:0006508|EC:3.4	NA	1.35044
c10093_g2_i1|m.33161	Papain family cysteine protease	Lysosome	GO:0008234|GO:0006508|EC:3.4	0.778392	1.38586
c10131_g2_i1|m.33649	Regulated-SNARE-like domain	Lysosome	GO:0016021|GO:0031201|GO:0000149|GO:0005484|GO:0006887|GO:0006906	NA	0.6099
c10229_g1_i2|m.34850	Pro-kumamolisin, activation domain	Lysosome	GO:0016787	2.25022	1.8453
c10264_g4_i1|m.35211	Vacuolar (H+)-ATPase G subunit	Lysosome	GO:0044424	NA	2.37268
c10285_g1_i3|m.35410	Pro-kumamolisin, activation domain	Lysosome	GO:0016787	1.5544	NA
c10297_g2_i1|m.35549	Ras family	Lysosome	GO:0005622|GO:0005525|GO:0007264|GO:0051301	NA	1.19892
c10390_g1_i1|m.36564	Dynein heavy chain and region D6 of dynein motor	Lysosome	GO:0043229	NA	-0.948567
c10396_g2_i2|m.36625	Eukaryotic aspartyl protease	Lysosome	GO:0016787|GO:0009117	1.02465	0.771565
c10469_g1_i1|m.37495	Clathrin adaptor complex small chain	Lysosome	GO:0030117|GO:0008565|GO:0006886|GO:0016192	NA	1.23648
c10573_g1_i1|m.38667	Adaptor complexes medium subunit family	Lysosome	GO:0030131|GO:0006886|GO:0016192	NA	0.562561
c10593_g1_i6|m.38953	Adaptor complexes medium subunit family	Lysosome	GO:0006810	NA	NA
c10669_g1_i1|m.39079	Glycosyl hydrolase family 20, catalytic domain	Lysosome	NA	NA	0.91383
c3470_g1_i1|m.383	Calreticulin family	Lysosome	GO:0005783|GO:0005509|GO:0051082|GO:0006457	NA	1.79066
c4505_g1_i2|m.1154	putative: similar to cytoplasmic dynein intermediate chain [Ectocarpus siliculosus]	Lysosome	NA	NA	NA
c5086_g1_i2|m.1887	Sulfatase	Lysosome	NA	NA	NA
c5186_g1_i1|m.2125	O-Glycosyl hydrolase family 30	Lysosome	NA	NA	3.33027
c5243_g1_i2|m.2205	Pro-kumamolisin, activation domain	Lysosome	NA	1.38202	1.31242
c5377_g1_i3|m.2493	V_ATP_synt_F: V-type ATPase, F subunit	Lysosome	GO:0033180|GO:0046961|GO:0015991	NA	1.92439
c5398_g1_i1|m.2557	O-Glycosyl hydrolase family 30	Lysosome	NA	NA	NA
c5421_g1_i1|m.2616	FAD-binding domain	Lysosome	NA	NA	0.527507
c5711_g1_i1|m.3338	Predicted periplasmic protein (DUF2233)	Lysosome	NA	NA	0.454901
c6114_g2_i2|m.4479	ATP synthase (E/31 kDa) subunit	Lysosome	NA	NA	2.56469
c6470_g1_i3|m.5928	Calreticulin family	Lysosome	NA	NA	1.13222
c6573_g1_i1|m.6298	betamannosidase putative [Albugo laibachii Nc14]	Lysosome	GO:0004553|GO:0071704	NA	NA
c6573_g1_i1|m.6299	Major Facilitator Superfamily	Lysosome	NA	NA	-1.44534
c6573_g1_i2|m.6305	Major Facilitator Superfamily	Lysosome	NA	NA	-2.13388
c6673_g1_i1|m.6787	O-Glycosyl hydrolase family 30	Lysosome	NA	NA	1.05106
c6802_g1_i1|m.7217	Clathrin adaptor complex small chain	Lysosome	GO:0030117|GO:0008565|GO:0006886|GO:0016192	NA	1.96568
c6821_g2_i2|m.7288	Serine carboxypeptidase	Lysosome	GO:0008233|GO:0008152	1.91783	1.49476
c6870_g1_i1|m.7526	Adaptin N terminal region	Lysosome	GO:0044425|GO:0015031	NA	0.619048
c6870_g1_i2|m.7528	Adaptin N terminal region	Lysosome	GO:0016021|GO:0030117|GO:0035091|GO:0006886|GO:0016192	NA	NA
c7001_g1_i1|m.8102	Tubulin/FtsZ family, GTPase domain	Lysosome	GO:0005737|GO:0005874|GO:0003924|GO:0005200|GO:0005525|GO:0007017	NA	NA
c7037_g1_i2|m.8269	Partial alpha/beta-hydrolase lipase region	Lysosome	NA	0.70529	NA
c7060_g1_i1|m.8356	Alpha-N-acetylglucosaminidase (NAGLU) tim-barrel domain	Lysosome	NA	NA	NA
c7080_g1_i1|m.8422	Serine carboxypeptidase	Lysosome	GO:0016787	0.787799	NA
c7295_g1_i1|m.9558	Tubulin/FtsZ family, GTPase domain	Lysosome	GO:0005737|GO:0005874|GO:0016021|GO:0003924|GO:0005200|GO:0005525|GO:0007017	NA	NA
c7306_g1_i2|m.9612	Papain family cysteine protease	Lysosome	GO:0008233	0.800058	0.726757
c7482_g1_i1|m.10746	Phosphatidylinositol 3- and 4-kinase	Lysosome	GO:0005622|GO:0005942|GO:0016021|GO:0005524|GO:0016303|GO:0036092|GO:0046854|GO:0048015|EC:2.7.1.137	NA	NA
c7482_g1_i4|m.10748	Phosphatidylinositol 3- and 4-kinase	Lysosome	GO:0005622|GO:0005942|GO:0000166|GO:0016303|GO:0046854|GO:0048015|EC:2.7.1.137	NA	-0.684695
c7516_g2_i3|m.10980	Papain family cysteine protease	Lysosome	GO:0003824	NA	1.35688
c7574_g1_i1|m.11324	Glycosyl hydrolase family 20, catalytic domain	Lysosome	GO:0001669|GO:0005615|GO:0016020|GO:0042582|GO:0070062|GO:0004563|GO:0008375|GO:0042803|GO:0046982|GO:0001501|GO:0006027|GO:0006689|GO:0006874|GO:0007040|GO:0007341|GO:0007605|GO:0007626|GO:0008049|GO:0008360|GO:0008654|GO:0009313|GO:0019915|GO:0042552|GO:0043615|GO:0044267|GO:0044273|GO:0045944|GO:0048477|GO:0050885|GO:1903510|EC:3.2.1.52|EC:2.4.1	NA	1.43553
c7711_g1_i4|m.12203	V-ATPase_V1_B: V-type ATPase, B subunit	Lysosome	GO:0033180|GO:0005524|GO:0008553|GO:0015991|GO:0046034|EC:3.6.3.6	NA	1.40528
c8075_g2_i3|m.14563	Sulfatase	Lysosome	GO:0003824	NA	NA
c8185_g1_i1|m.15282	Serine carboxypeptidase	Lysosome	GO:0004180|GO:0006508	1.85697	0.439002
c8262_g1_i1|m.15837	Serine carboxypeptidase	Lysosome	GO:0004180|GO:0006508	1.5598	2.34573
c8270_g1_i2|m.15881	CD36 family	Lysosome	NA	0.716019	NA
c8368_g1_i1|m.16678	V-ATPase_V1_A: V-type ATPase, A subunit	Lysosome	GO:0033180|GO:0005524|GO:0046961|GO:0015991|GO:0046034	NA	NA
c8396_g1_i1|m.16842	Papain family cysteine protease	Lysosome	NA	NA	1.62912
c8407_g1_i1|m.16944	LNR domain	Lysosome	GO:0016020|GO:0043229|GO:0044444|GO:0016740|GO:0044237|GO:0044238|GO:0071704	NA	NA
c8501_g1_i4|m.17704	Major Facilitator Superfamily	Lysosome	NA	1.63236	-2.01096
c8619_g3_i3|m.18527	Major Facilitator Superfamily	Lysosome	NA	NA	-1.81753
c8693_g3_i3|m.19270	Pro-kumamolisin, activation domain	Lysosome	NA	NA	-1.54415
c8731_g2_i2|m.19599	Glycosyl hydrolase family 20, catalytic domain	Lysosome	GO:0044464|GO:0016798	0.935514	-0.666758
c8800_g2_i1|m.20117	Adaptor complexes medium subunit family	Lysosome	GO:0030131|GO:0006886|GO:0016192	NA	1.5153
c8858_g1_i1|m.20633	3a0501s007: preprotein translocase, SecY subunit	Lysosome	GO:0016021|GO:0015031	NA	1.35549
c8975_g1_i1|m.21665	Glycosyl hydrolases family 35	Lysosome	GO:0016787	NA	NA
c9205_g4_i1|m.23686	V-ATPase subunit C	Lysosome	GO:0044424|GO:0006811|GO:0007275	NA	1.6066
c9266_g1_i2|m.24206	chap_CCT_gamma: T-complex protein 1, gamma subunit	Lysosome	GO:0000285|GO:0046488|GO:0090332|EC:2.7.1.150	NA	NA
c9287_g5_i2|m.24397	Glycosyl hydrolases family 31	Lysosome	GO:0004553|GO:0008152	0.807889	0.893234
c9311_g2_i1|m.24634	CD36 family	Lysosome	GO:0043227	NA	NA
c9315_g1_i1|m.24678	Dynein heavy chain and region D6 of dynein motor	Lysosome	NA	NA	-0.674554
c9366_g1_i3|m.25218	Lecithin:cholesterol acyltransferase	Lysosome	GO:0016740|GO:0006629	NA	1.80918
c9366_g1_i4|m.25222	Lecithin:cholesterol acyltransferase	Lysosome	GO:0008152|GO:0044699	NA	1.92339
c9366_g1_i5|m.25223	Lecithin:cholesterol acyltransferase	Lysosome	GO:0044699|GO:0071704	NA	1.1746
c9425_g1_i2|m.25806	Adaptin N terminal region	Lysosome	GO:0005737|GO:0016020|GO:0006810	NA	-1.04256
c9494_g1_i1|m.26568	Palmitoyl protein thioesterase	Lysosome	GO:0005764|GO:0016790	NA	-0.99591
c9494_g2_i1|m.26569	FAD-binding domain	Lysosome	NA	NA	NA
c9516_g3_i1|m.26784	Asparaginase	Lysosome	NA	NA	NA
c9546_g3_i1|m.27036	Sulfatase	Lysosome	GO:0003824	NA	-1.86929
c9575_g1_i1|m.27323	Clathrin adaptor complex small chain	Lysosome	GO:0030123|GO:0008565|GO:0006886|GO:0016192	NA	NA
c9609_g2_i6|m.27701	FAD-binding domain	Lysosome	NA	NA	NA
c9791_g1_i16|m.29603	Adaptin N terminal region	Lysosome	GO:0005654|GO:0005765|GO:0005794|GO:0010008|GO:0005215|GO:0006726|GO:0006886|GO:0008089|GO:0016192|GO:0032438|GO:0035646|GO:0061088|GO:0072657	NA	NA
c9839_g6_i1|m.30097	FYVE zinc finger	Lysosome	NA	NA	NA
c9849_g1_i1|m.30184	Pro-kumamolisin, activation domain	Lysosome	GO:0008236	0.726581	1.00653
c9881_g1_i1|m.30642	Adaptin N terminal region	Lysosome	GO:0030117|GO:0015031	NA	0.889866
c9923_g1_i1|m.31104	Papain family cysteine protease	Lysosome	GO:0008234|GO:0006508|EC:3.4	1.47083	2.67943
c9979_g1_i1|m.31934	Papain family cysteine protease	Lysosome	GO:0008233	NA	NA
c10108_g2_i2|m.33411	ATP synthase (C/AC39) subunit	Lysosome | Phagosome	GO:0033179|GO:0008168|GO:0015078|GO:0015991|GO:0032259	NA	1.21499
c3352_g1_i1|m.264	Papain family cysteine protease	Lysosome | Phagosome	GO:0016787	0.705463	0.825101
c6562_g1_i2|m.6273	Papain family cysteine protease	Lysosome | Phagosome	GO:0016787	NA	0.668134
c6562_g1_i3|m.6275	Papain family cysteine protease	Lysosome | Phagosome	GO:0016787	0.810556	1.62527
c6611_g1_i1|m.6452	ATP synthase subunit C	Lysosome | Phagosome	GO:0000220|GO:0016021|GO:0046961|GO:0007035|GO:0015991	NA	1.02609
c7975_g2_i2|m.13864	Papain family cysteine protease	Lysosome | Phagosome	GO:0008234|GO:0006508|EC:3.4	1.02472	0.983964
c9144_g1_i3|m.23051	V-type ATPase 116kDa subunit family	Lysosome | Phagosome	GO:0016471|GO:0015078|GO:0016787|GO:0034654|GO:0044763|GO:1902600	NA	0.494004
c9144_g1_i7|m.23062	V-type ATPase 116kDa subunit family	Lysosome | Phagosome	GO:0016471|GO:0015078|GO:0016787|GO:0034654|GO:0044763|GO:1902600	NA	0.686218
c9575_g2_i10|m.27402	V-type proton ATPase subunit H, putative [Phytophthora infestans T30-4]	Lysosome | Phagosome	NA	NA	1.34581
c9997_g3_i1|m.32219	V_ATP_synt_C: V-type ATPase, C subunit	Lysosome | Phagosome	GO:0000220|GO:0016021|GO:0046961|GO:0007035|GO:0015991	NA	0.539761
*Note: NA values under log2 fold change indicates non-significant differential expression (edgeR, false-discovery rate > 0.05)

## Sheet: Glycoside hydrolase & lysozyme
			Log2 fold change*
Gene ID	Annotation	GO / EC numbers	Light+HKB/Dark+HKB	Light+HKB/Light+depleted HKB
c2805_g1_i1|m.238	Cellulase (glycosyl hydrolase family 5)	GO:0004553|GO:0044238|GO:0044248|GO:1901575	0.880854	1.31669
c3801_g1_i2|m.508	Cellulase (glycosyl hydrolase family 5)	GO:0016787|GO:0008152	1.04206	1.28499
c5881_g1_i5|m.3751	Cellulase (glycosyl hydrolase family 5)	GO:0016787	NA	-0.747443
c7528_g1_i2|m.11100	Cellulase (glycosyl hydrolase family 5)	GO:0004553|GO:0005975	NA	NA
c9376_g5_i1|m.25318	Cellulase (glycosyl hydrolase family 5)	NA	NA	-1.11471
c9376_g7_i1|m.25321	Cellulase (glycosyl hydrolase family 5)	NA	NA	2.05451
c9874_g5_i1|m.30578	Cellulase (glycosyl hydrolase family 5)	GO:0016985|GO:0046355|EC:3.2.1.78	1.04892	3.68129
c9957_g2_i2|m.31607	Cellulase (glycosyl hydrolase family 5)	NA	NA	-0.861243
c10537_g1_i1|m.38185	glycoside hydrolase family 25 protein [Dictyostelium discoideum AX4]	NA	NA	NA
c9746_g1_i4|m.29045	glycoside hydrolase family 55 protein [Grosmannia clavigera kw1407]	NA	1.15887	0.866725
c9323_g2_i1|m.24796	glycosyl hydrolase [Nannochloropsis gaditana CCMP526]	NA	NA	0.766688
c1235_g1_i1|m.44	Glycosyl hydrolase family 1	GO:0004553|GO:0071704	NA	0.996424
c7041_g1_i1|m.8276	Glycosyl hydrolase family 1	GO:0004553|GO:0071704	1.30878	1.79581
c9215_g2_i2|m.23760	Glycosyl hydrolase family 1	GO:0008422|GO:0071704|EC:3.2.1.21	NA	NA
c9215_g2_i4|m.23775	Glycosyl hydrolase family 1	GO:0004553|GO:0071704	NA	0.529607
c10669_g1_i1|m.39079	Glycosyl hydrolase family 20, catalytic domain	NA	NA	0.91383
c7574_g1_i1|m.11324	Glycosyl hydrolase family 20, catalytic domain	GO:0001669|GO:0005615|GO:0016020|GO:0042582|GO:0070062|GO:0004563|GO:0008375|GO:0042803|GO:0046982|GO:0001501|GO:0006027|GO:0006689|GO:0006874|GO:0007040|GO:0007341|GO:0007605|GO:0007626|GO:0008049|GO:0008360|GO:0008654|GO:0009313|GO:0019915|GO:0042552|GO:0043615|GO:0044267|GO:0044273|GO:0045944|GO:0048477|GO:0050885|GO:1903510|EC:3.2.1.52|EC:2.4.1	NA	1.43553
c7574_g1_i2|m.11326	Glycosyl hydrolase family 20, catalytic domain	GO:0016020|GO:0042582|GO:0070062|GO:0004553|GO:0008375|GO:0042803|GO:0046982|GO:0006027|GO:0006687|GO:0019953|GO:0032501|GO:0044260|GO:0044273|GO:0044767|GO:0048856|GO:0065007|GO:1903510|EC:2.4.1	NA	1.74116
c7574_g1_i2|m.11327	Glycosyl hydrolase family 20, catalytic domain	GO:0016787	NA	1.54816
c8731_g2_i2|m.19599	Glycosyl hydrolase family 20, catalytic domain	GO:0044464|GO:0016798	0.935514	-0.666758
c9732_g1_i2|m.28923	Glycosyl hydrolase family 20, catalytic domain	GO:0016787	NA	NA
c10175_g1_i1|m.34083	Glycosyl hydrolase family 3 N terminal domain	GO:0016020|GO:0004553|GO:0005975	0.934891	0.539288
c10473_g1_i3|m.37528	Glycosyl hydrolase family 3 N terminal domain	GO:0016787	0.881941	1.60729
c9904_g1_i1|m.30874	Glycosyl hydrolase family 3 N terminal domain	GO:0016798|GO:0008152	NA	NA
c7210_g1_i4|m.9119	Glycosyl hydrolase family 47	GO:0016798|GO:0009100|GO:0036503|GO:0044265|GO:0044267	NA	NA
c7539_g1_i4|m.11151	Glycosyl hydrolase family 47	GO:0005783|GO:0016020|GO:0000166|GO:0004571|GO:0006491|GO:0030433|GO:0097466|EC:3.2.1.113	NA	NA
c10033_g1_i2|m.32567	Glycosyl hydrolase family 65 central catalytic domain	NA	NA	NA
c14259_g1_i1|m.39213	Glycosyl hydrolase family 76	NA	NA	NA
c5396_g1_i1|m.2550	Glycosyl hydrolase family 81	GO:0016787	NA	NA
c9795_g1_i2|m.29646	Glycosyl hydrolase family 81	GO:0016787	NA	NA
c9795_g1_i4|m.29649	Glycosyl hydrolase family 81	GO:0016798	NA	-0.932294
c10347_g1_i6|m.36169	Glycosyl hydrolase family 92	NA	NA	NA
c10364_g1_i1|m.36304	Glycosyl hydrolase family 92	NA	NA	-1.03291
c6355_g1_i1|m.5437	Glycosyl hydrolase family 92	NA	NA	NA
c6355_g1_i2|m.5438	Glycosyl hydrolase family 92	NA	NA	NA
c7905_g1_i3|m.13404	Glycosyl hydrolase family 92	GO:0003824	NA	NA
c7905_g1_i4|m.13407	Glycosyl hydrolase family 92	NA	NA	NA
c9323_g1_i1|m.24794	glycosyl hydrolase, partial [Nannochloropsis gaditana CCMP526]	NA	NA	1.2881
c10300_g1_i1|m.35573	Glycosyl hydrolases family 15	GO:0016787	2.06556	1.17648
c4950_g1_i1|m.1676	Glycosyl hydrolases family 15	GO:0003824	0.850586	1.76387
c4950_g1_i2|m.1677	Glycosyl hydrolases family 15	GO:0016787	NA	-1.94681
c8655_g1_i1|m.18901	Glycosyl hydrolases family 16	NA	1.28993	0.735571
c7503_g1_i2|m.10893	Glycosyl hydrolases family 18	NA	NA	1.96246
c7503_g1_i3|m.10895	Glycosyl hydrolases family 18	NA	NA	2.20673
c7770_g1_i2|m.12552	Glycosyl hydrolases family 18	NA	0.761091	3.65588
c7994_g3_i1|m.13977	Glycosyl hydrolases family 18	GO:0004553|GO:0008152	NA	NA
c7994_g4_i2|m.13980	Glycosyl hydrolases family 18	GO:0016798	NA	2.61119
c7306_g1_i2|m.9609	Glycosyl hydrolases family 2, TIM barrel domain	GO:0003824	NA	-0.732347
c5132_g1_i1|m.1973	Glycosyl hydrolases family 25	GO:0071704	1.44159	-1.18494
c6332_g1_i1|m.5359	Glycosyl hydrolases family 25	GO:0008152	NA	-0.952975
c9047_g2_i1|m.22340	Glycosyl hydrolases family 25	GO:0016787|GO:0071704	NA	NA
c9047_g2_i4|m.22345	Glycosyl hydrolases family 25	GO:0016787|GO:0071704	NA	NA
c8336_g1_i1|m.16445	Glycosyl hydrolases family 28	NA	1.28194	NA
c9556_g1_i1|m.27157	Glycosyl hydrolases family 28	GO:0016787	NA	0.55552
c6834_g1_i1|m.7362	Glycosyl hydrolases family 31	GO:0016787	NA	2.92545
c6834_g1_i3|m.7363	Glycosyl hydrolases family 31	NA	NA	2.97335
c7519_g1_i2|m.10993	Glycosyl hydrolases family 31	GO:0016787	NA	NA
c8795_g1_i1|m.20078	Glycosyl hydrolases family 31	GO:0016787	NA	0.38165
c8795_g1_i2|m.20080	Glycosyl hydrolases family 31	GO:0003824	NA	NA
c9287_g5_i2|m.24397	Glycosyl hydrolases family 31	GO:0004553|GO:0008152	0.807889	0.893234
c9287_g6_i1|m.24395	Glycosyl hydrolases family 31	GO:0016798	0.707711	0.635048
c9386_g2_i1|m.25412	Glycosyl hydrolases family 31	GO:0003824	NA	NA
c9386_g3_i2|m.25415	Glycosyl hydrolases family 31	GO:0016798	NA	NA
c5293_g1_i2|m.2304	Glycosyl hydrolases family 32 N-terminal domain	NA	NA	-1.07784
c8975_g1_i1|m.21665	Glycosyl hydrolases family 35	GO:0016787	NA	NA
c7910_g1_i2|m.13429	lysozyme [Polysphondylium pallidum PN500]	NA	NA	-1.091
c5186_g1_i1|m.2125	O-Glycosyl hydrolase family 30	NA	NA	3.33027
c5398_g1_i1|m.2557	O-Glycosyl hydrolase family 30	NA	NA	NA
c6673_g1_i1|m.6787	O-Glycosyl hydrolase family 30	NA	NA	1.05106
c6074_g1_i4|m.4339	Phage lysozyme	NA	NA	-1.20669
c9047_g2_i2|m.22342	PREDICTED: probable GH family 25 lysozyme 2-like [Amphimedon queenslandica]	GO:0016787|GO:0071704	NA	-1.80166
c9047_g3_i1|m.22341	PREDICTED: probable GH family 25 lysozyme 2-like [Amphimedon queenslandica]	GO:0016787|GO:0071704	NA	1.96431
*Note: NA values under log2 fold change indicates non-significant differential expression (edgeR, false-discovery rate > 0.05)
