# Supplementary material for: Effect of light and prey availability on gene expression of the mixotrophic chrysophyte, Ochromonas sp
Source: BMC Genomics. 2017 Feb 14;18:163. doi: 10.1186/s12864-017-3549-1 (PMC5310065; doi:10.1186/s12864-017-3549-1)
Supplement: Additional file 6: Table S4. — Table listing genes associated with major carbon metabolic pathways (datasheet 1), major nitrogen metabolic pathways (datasheet 2), and tetrapyrrole synthesis (datasheet 3). Blast2GO was used to obtained the GO or EC number(s) for each gene. (XLSX 53 kb) [file 12864_2017_3549_MOESM6_ESM.xlsx]

## Sheet: Carbon metabolism
			Fragment per kilobase transcripts per million mapped reads (fpkm)			Log2 fold change*
Gene ID	Annotation	GO / EC numbers	Dark+HKB	Light+HKB	Light+depleted HKB	Light+HKB/Dark+HKB	Light+HKB/Light+depleted HKB
c5436_g1_i1|m.2644	2-oxoacid dehydrogenases acyltransferase (catalytic domain)	GO:0016740	19.6916	24.0812	10.7672	NA	1.16126
c7637_g1_i2|m.11784	2-oxoacid dehydrogenases acyltransferase (catalytic domain)	GO:0005739	31.4043	54.39	10.2258	0.792378	2.41113
c7637_g1_i3|m.11786	2-oxoacid dehydrogenases acyltransferase (catalytic domain)	GO:0042645|GO:0016746|GO:0031625|GO:0008152	1.78389	0.771469	0.453218	NA	NA
c7811_g1_i1|m.12824	2-oxoacid dehydrogenases acyltransferase (catalytic domain)	GO:0005634|GO:0005739|GO:0005886|GO:0043209|GO:0045252|GO:0070062|GO:0004149|GO:0004340|GO:0004742|GO:0005524|GO:0031072|GO:0051087|GO:0006096|GO:0006099|GO:0006103|GO:0006734|GO:0033512|GO:0051156|EC:2.3.1.61|EC:2.3.1.12|EC:2.7.1.2	148.599	156.337	150.367	NA	NA
c9859_g2_i2|m.30419	2oxo_dh_E1: oxoglutarate dehydrogenase (succinyl-transferring), E1 component	GO:0005739|GO:0005829|GO:0045252|GO:0004591|GO:0030976|GO:0006099|EC:1.2.4.2	163.793	132.387	185.451	NA	NA
c9859_g2_i4|m.30430	2oxo_dh_E1: oxoglutarate dehydrogenase (succinyl-transferring), E1 component	GO:0005739|GO:0005829|GO:0045252|GO:0004591|GO:0030976|GO:0006099|EC:1.2.4.2	39.9123	41.5539	76.2826	NA	-0.876368
c10596_g2_i3|m.39006	acnB: aconitate hydratase 2	GO:0005829|GO:0003730|GO:0003994|GO:0046872|GO:0047456|GO:0051539|GO:0006099|GO:0019629|EC:4.2.1.99|EC:4.2.1.3	384.738	334.869	551.74	NA	-0.720392
c5656_g1_i1|m.3173	atp-citrate synthase [Ectocarpus siliculosus]	GO:0005737|GO:0003878|GO:0005524|GO:0046872|GO:0048037|GO:0006085|GO:0006101|GO:0006629|EC:2.3.3.8	82.6612	101.53	53.7273	NA	0.918177
c4239_g1_i1|m.843	cit_synth_euk: citrate (Si)-synthase, eukaryotic	GO:0004108|GO:0016874|GO:0006099|GO:0006101|EC:2.3.3.1	511.984	487.401	263.163	NA	0.889155
c9782_g1_i1|m.29460	cit_synth_euk: citrate (Si)-synthase, eukaryotic	NA	5.45969	4.75544	2.72835	NA	0.801552
c10225_g2_i3|m.34799	dhsB: succinate dehydrogenase and fumarate reductase iron-sulfur protein	GO:0005743|GO:0008177|GO:0009055|GO:0046872|GO:0051537|GO:0051538|GO:0051539|GO:0006099|EC:1.3.5.1	154.763	144.764	118.529	NA	NA
c9068_g1_i1|m.22523	dihydrolipoamide acetyl transferase [Phaeodactylum tricornutum CCAP 1055/1]	GO:0016746|GO:0008152	42.7128	39.9774	13.7702	NA	1.53763
c9068_g1_i5|m.22531	dihydrolipoamide acetyl transferase [Phaeodactylum tricornutum CCAP 1055/1]	GO:0016746|GO:0008152	17.4926	19.1533	6.5005	NA	1.55897
c6869_g1_i2|m.7517	eno: phosphopyruvate hydratase	GO:0000015|GO:0000287|GO:0004634|GO:0006096|EC:4.2.1.11	178.736	133.999	160.529	NA	NA
c9160_g1_i1|m.23172	eno: phosphopyruvate hydratase	GO:0000015|GO:0000287|GO:0004634|GO:0005509|GO:0006096|EC:4.2.1.11	232.382	218.897	75.5248	NA	1.53523
c6276_g1_i2|m.5146	Flavinator of succinate dehydrogenase	NA	86.0733	63.971	52.8358	NA	NA
c10017_g3_i1|m.32413	Fructose-1-6-bisphosphatase	GO:0016787	0.255396	0.436368	0.928978	NA	NA
c10017_g3_i3|m.32420	Fructose-1-6-bisphosphatase	GO:0042578|GO:0008152|EC:3.1	70.7113	70.5557	101.975	NA	NA
c10017_g3_i8|m.32426	Fructose-1-6-bisphosphatase	GO:0042578|GO:0008152|EC:3.1	34.7526	37.5254	52.5618	NA	NA
c7594_g2_i1|m.11488	Fructose-1-6-bisphosphatase	NA	9.70282	9.46425	35.3848	NA	-1.90257
c7251_g2_i2|m.9311	Fructose-bisphosphate aldolase class-I	GO:0004332|GO:0006096|EC:4.1.2.13	638.594	613.507	339.458	NA	0.853845
c7251_g2_i4|m.9312	Fructose-bisphosphate aldolase class-I	GO:0016829	147.895	114.638	54.9429	NA	1.06108
c7251_g2_i4|m.9313	Fructose-bisphosphate aldolase class-I	GO:0004332|GO:0006096|EC:4.1.2.13	0.627712	0.683089	0.78997	NA	NA
c8610_g2_i1|m.18389	Fructose-bisphosphate aldolase class-I	GO:0005829|GO:0009507|GO:0004332|GO:0006096|GO:0006098|EC:4.1.2.13	52.9071	55.2151	230.726	NA	-2.06305
c7682_g1_i1|m.12016	Fructose-bisphosphate aldolase class-II	NA	3.17948	3.64326	5.44323	NA	NA
c5866_g1_i1|m.3712	Fumarate hydratase (Fumerase)	GO:0004333|GO:0006091|EC:4.2.1.2	178.838	116.782	68.3014	-0.614842	0.773828
c10445_g3_i4|m.37293	GAPDH-I: glyceraldehyde-3-phosphate dehydrogenase, type I	GO:0004365|GO:0050661|GO:0051287|GO:0006006|GO:0006096|GO:0055114|EC:1.2.1.12	214.299	188.121	54.6823	NA	1.78252
c9338_g2_i2|m.24963	GAPDH-I: glyceraldehyde-3-phosphate dehydrogenase, type I	GO:0009507|GO:0004365|GO:0050661|GO:0051287|GO:0006006|GO:0006096|GO:0019253|GO:0055114|EC:1.2.1.12	240.943	209.981	83.2652	NA	1.33447
c7563_g1_i2|m.11277	Glucokinase	GO:0016740|GO:0006796	35.3103	52.3209	16.3483	NA	1.67825
c10445_g3_i1|m.37291	Glyceraldehyde 3-phosphate dehydrogenase, NAD binding domain	GO:0004365|GO:0050661|GO:0051287|GO:0006006|GO:0006096|GO:0055114|EC:1.2.1.12	128.998	120.312	38.4668	NA	1.64509
c9338_g2_i4|m.24971	Glyceraldehyde 3-phosphate dehydrogenase, NAD binding domain	GO:0009507|GO:0004365|GO:0050661|GO:0051287|GO:0006006|GO:0006096|GO:0019253|GO:0055114|EC:1.2.1.12	86.3504	82.9999	36.2205	NA	1.1963
c5633_g1_i1|m.3092	lipoamide_DH: dihydrolipoyl dehydrogenase	GO:0005623|GO:0004148|GO:0050660|GO:0045454|GO:0055114|EC:1.8.1.4	22.1144	25.9894	12.0149	NA	1.1131
c7590_g1_i1|m.11451	lipoamide_DH: dihydrolipoyl dehydrogenase	GO:0005623|GO:0004148|GO:0050660|GO:0045454|GO:0055114|EC:1.8.1.4	69.733	64.2992	47.5035	NA	0.436768
c7590_g1_i3|m.11456	lipoamide_DH: dihydrolipoyl dehydrogenase	GO:0005623|GO:0004148|GO:0050660|GO:0045454|GO:0055114|EC:1.8.1.4	188.796	181.794	116.64	NA	0.640238
c6987_g1_i4|m.8058	MalateDH-SF1: malate dehydrogenase	GO:0005615|GO:0005813|GO:0044444|GO:0070062|GO:0005515|GO:0016615|GO:0016616|GO:0002230|GO:0005975|GO:0019752|GO:0098779|GO:0098792	30.3394	29.625	12.3506	NA	1.26224
c6251_g1_i4|m.4990	MDH_euk_gproteo: malate dehydrogenase, NAD-dependent	GO:0030060|GO:0005975|GO:0006099|GO:0006108|EC:1.1.1.37	617.568	520.9	480.836	NA	NA
c9716_g1_i5|m.28763	MDH_euk_gproteo: malate dehydrogenase, NAD-dependent	GO:0030060|GO:0005975|GO:0006099|GO:0006108|EC:1.1.1.37	8.16712	9.86344	0.862305	NA	3.51582
c7449_g2_i2|m.10504	Monomeric isocitrate dehydrogenase	GO:0016616|GO:0055114	139.548	172.679	38.359	NA	2.17046
c5557_g1_i2|m.2881	nadp_idh_euk: isocitrate dehydrogenase, NADP-dependent	GO:0004450|GO:0046872|GO:0006102|GO:0055114|EC:1.1.1.42	59.8556	55.4564	65.1969	NA	NA
c5557_g1_i5|m.2882	nadp_idh_euk: isocitrate dehydrogenase, NADP-dependent	GO:0004450|GO:0046872|GO:0006102|GO:0055114|EC:1.1.1.42	33.182	24.1347	10.3763	NA	1.21782
c6453_g1_i1|m.5812	PDH_E1_alph_x: pyruvate dehydrogenase (acetyl-transferring) E1 component, alpha subunit	GO:0016624|GO:0055114	45.2001	63.8377	8.89004	NA	2.84415
c7517_g1_i2|m.10982	PDH_E1_alph_y: pyruvate dehydrogenase (acetyl-transferring) E1 component, alpha subunit	GO:0043231|GO:0004739|GO:0006086|GO:0055114|EC:1.2.4.1	159.853	182.256	42.5104	NA	2.10008
c8211_g1_i1|m.15446	PDH_E1_alph_y: pyruvate dehydrogenase (acetyl-transferring) E1 component, alpha subunit	GO:0004739|GO:0055114|EC:1.2.4.1	14.2406	19.968	16.5549	NA	NA
c10501_g1_i3|m.37809	PDHac_trf_mito: pyruvate dehydrogenase complex dihydrolipoamide acetyltransferase	GO:0003824	130.609	141.39	69.5049	NA	1.02449
c8218_g1_i1|m.15470	PDHac_trf_mito: pyruvate dehydrogenase complex dihydrolipoamide acetyltransferase	GO:0005967|GO:0004742|GO:0005515|GO:0034604|GO:0005975|GO:0006090|GO:0010510|GO:0046487|EC:2.3.1.12|EC:1.2.1	108.101	109.309	43.736	NA	1.32153
c8775_g5_i1|m.19921	PDHac_trf_mito: pyruvate dehydrogenase complex dihydrolipoamide acetyltransferase	GO:0016740|GO:0008152|GO:0044699	33.3647	27.5323	16.0935	NA	0.774644
c9318_g1_i1|m.24710	PDHac_trf_mito: pyruvate dehydrogenase complex dihydrolipoamide acetyltransferase	GO:0003824|GO:0006810	3.13123	2.89426	2.15602	NA	NA
c8122_g1_i2|m.14864	PFK_mixed: phosphofructokinase	GO:0016020|GO:0003872|GO:0005524|GO:0047334|GO:0006002|GO:0046835|GO:0061615|EC:2.7.1.90|EC:2.7.1.11	37.6006	35.1705	19.3965	NA	0.85857
c7522_g2_i3|m.11034	pgm_1: phosphoglycerate mutase 1 family	GO:0005829|GO:0016740|GO:0046538|GO:0006094|GO:0006096|GO:0043456	10.0035	9.83656	7.20207	NA	NA
c7522_g2_i4|m.11046	pgm_1: phosphoglycerate mutase 1 family	GO:0005829|GO:0016740|GO:0046538|GO:0006094|GO:0006096|GO:0043456	2.43353	2.70891	1.95076	NA	NA
c8253_g1_i4|m.15775	pgm_1: phosphoglycerate mutase 1 family	GO:0004619|GO:0044281|GO:0044723|EC:5.4.2.1	9.57105	11.7139	21.6668	NA	-0.887264
c8814_g2_i2|m.20225	pgm_1: phosphoglycerate mutase 1 family	GO:0003824	2.95661	3.1356	2.0982	NA	0.579587
c7178_g1_i2|m.8892	Phosphoenolpyruvate carboxykinase	NA	183.28	176.765	47.1217	NA	1.90737
c7107_g1_i5|m.8576	Phosphoenolpyruvate carboxylase	GO:0016829|GO:0044710|GO:0071704	18.8171	12.64	24.2452	NA	-0.939697
c10099_g1_i3|m.33240	Phosphoglucose isomerase	GO:0004347|GO:0006094|GO:0006096|EC:5.3.1.9	54.3493	52.1556	53.852	NA	NA
c4333_g1_i1|m.966	Phosphoglycerate kinase	NA	4.06667	12.0762	12.127	1.57024	NA
c7244_g1_i1|m.9263	Phosphoglycerate kinase	GO:0009536|GO:0000166|GO:0016301|GO:0016310|GO:0044723	255.061	131.762	6.63469	-0.952902	4.31177
c8691_g1_i2|m.19255	Phosphoglycerate kinase	NA	3.4467	2.86646	5.81711	NA	-1.02103
c8691_g1_i4|m.19259	Phosphoglycerate kinase	GO:0016740	1.13769	0.992876	2.01898	NA	-1.02394
c8957_g1_i11|m.21557	Phosphoglycerate kinase	GO:0009507|GO:0016021|GO:0004618|GO:0005524|GO:0006096|GO:0019253|EC:2.7.2.3	85.1657	58.768	44.3808	NA	NA
c8957_g1_i7|m.21545	Phosphoglycerate kinase	GO:0009507|GO:0016021|GO:0004618|GO:0005524|GO:0006096|GO:0019253|EC:2.7.2.3	90.1357	58.397	47.0474	NA	NA
c8253_g1_i1|m.15769	phosphoglycerate mutase [Phaeodactylum tricornutum CCAP 1055/1]	GO:0016020|GO:0004619|GO:0016310|GO:0044281|GO:0044723|EC:5.4.2.1	5.42334	8.0286	16.7202	NA	-1.05838
c8253_g1_i2|m.15772	phosphoglycerate mutase [Phaeodactylum tricornutum CCAP 1055/1]	GO:0005829|GO:0046538|GO:0006094|GO:0006096|GO:0043456	0.858981	0.50535	1.27172	NA	NA
c7812_g1_i1|m.12832	Phosphoribulokinase / Uridine kinase family	NA	8.97137	7.26883	4.55954	NA	0.672837
c9599_g1_i1|m.27623	Phosphoribulokinase / Uridine kinase family	GO:0005829|GO:0016020|GO:0000166|GO:0004849|GO:0006206|GO:0006796|GO:0043097|EC:2.7.1.48	6.58765	9.55059	31.048	NA	-1.70084
c8383_g1_i4|m.16772	putative ribulose-1,5 bisphosphate carboxylase/oxygenase large subunit N-methyltransferase, chloropl [Ectocarpus siliculosus]	GO:0008168|GO:0032259	4.03123	9.84984	3.86538	1.28888	1.34949
c9689_g2_i3|m.28497	putative ribulose-1,5-bisphosphate carboxylase/oxygenase small subunit N-methyltransferase I [Ectocarpus siliculosus]	GO:0008757|GO:0032259	5.12969	12.8951	9.99562	1.32988	NA
c7090_g1_i2|m.8448	pyru_phos_dikin: pyruvate, phosphate dikinase	GO:0016772	2.67959	3.86793	13.2824	NA	-1.77988
c7437_g2_i4|m.10425	pyru_phos_dikin: pyruvate, phosphate dikinase	GO:0005524|GO:0016301|GO:0046872|GO:0050242|GO:0006090|GO:0016310|EC:2.7.9.1	3.83753	2.16626	28.7575	NA	-3.73066
c7437_g2_i5|m.10436	pyru_phos_dikin: pyruvate, phosphate dikinase	GO:0009536|GO:0000166|GO:0016301|GO:0016310|GO:0071704	151.543	131.302	479.167	NA	-1.86763
c4673_g1_i1|m.1333	pyruv_kin: pyruvate kinase	GO:0016740	140.732	118.328	83.3171	NA	0.506111
c6989_g1_i2|m.8064	pyruv_kin: pyruvate kinase	GO:0016772|GO:0046872|GO:0016310	1.37171	1.99456	2.78594	NA	NA
c9216_g1_i2|m.23784	pyruv_kin: pyruvate kinase	GO:0016772|GO:0046872|GO:0016310	32.6906	46.1066	63.9164	NA	NA
c9216_g1_i3|m.23785	pyruv_kin: pyruvate kinase	GO:0016772|GO:0046872|GO:0016310	58.0984	47.62	43.7495	NA	NA
c9216_g1_i5|m.23788	pyruv_kin: pyruvate kinase	GO:0016772|GO:0046872|GO:0016310	30.374	21.0147	18.0684	NA	NA
c9241_g1_i1|m.23972	Ribulose-phosphate 3 epimerase family	GO:0005829|GO:0070062|GO:0004750|GO:0042803|GO:0046872|GO:0009052|GO:0019323|GO:0044262|EC:5.1.3.1	31.2113	16.9837	9.84319	-0.877915	0.786955
c9241_g1_i3|m.23974	Ribulose-phosphate 3 epimerase family	GO:0005829|GO:0004750|GO:0046872|GO:0009052|GO:0019323|GO:0044262|EC:5.1.3.1	61.3688	57.6037	27.4502	NA	1.06934
c9241_g1_i5|m.23976	Ribulose-phosphate 3 epimerase family	GO:0004750|GO:0046872|GO:0005975|GO:0006098|EC:5.1.3.1	20.5386	22.5861	12.2406	NA	0.88376
c1001_g1_i1|m.34	ROK_glcA_fam: ROK family protein (putative glucokinase)	NA	30.0367	33.8654	11.3671	NA	1.57494
c6666_g1_i1|m.6757	rpe: ribulose-phosphate 3-epimerase	GO:0005829|GO:0004750|GO:0046872|GO:0009052|GO:0019323|GO:0044262|EC:5.1.3.1	7.06608	18.9914	74.3347	1.42636	-1.96869
c9241_g1_i6|m.23978	rpe: ribulose-phosphate 3-epimerase	GO:0005829|GO:0004750|GO:0046872|GO:0009052|GO:0019323|GO:0044262|EC:5.1.3.1	0.630437	0.437446	1.04515	NA	NA
c8038_g1_i1|m.14279	rpiA: ribose 5-phosphate isomerase A	GO:0004751|GO:0009052|EC:5.3.1.6	33.2779	31.6115	198.099	NA	-2.6477
c9567_g4_i2|m.27253	rpiA: ribose 5-phosphate isomerase A	GO:0004751|GO:0009052|EC:5.3.1.6	31.0844	21.913	7.41259	NA	1.56374
c9567_g4_i4|m.27259	rpiA: ribose 5-phosphate isomerase A	GO:0004751|GO:0009052|EC:5.3.1.6	20.7692	14.7043	5.4742	NA	1.42551
c10351_g1_i2|m.36194	Rubisco LSMT substrate-binding	GO:0016740	33.3547	36.2341	19.2559	NA	0.912044
c5821_g1_i1|m.3604	Rubisco LSMT substrate-binding	NA	2.02833	4.79589	4.98101	1.2415	NA
c7856_g1_i3|m.13092	Rubisco LSMT substrate-binding	NA	37.7865	29.9005	22.1631	NA	0.432012
c9713_g1_i1|m.28728	sdhA_forward: succinate dehydrogenase, flavoprotein subunit	GO:0005743|GO:0008177|GO:0050660|GO:0006099|GO:0022900|EC:1.3.5.1	166.925	168.542	131.481	NA	0.358251
c9991_g1_i1|m.32132	sdhA_frdA_Gneg: succinate dehydrogenase or fumarate reductase, flavoprotein subunit	NA	21.0601	17.8964	7.46059	NA	1.26231
c10193_g2_i1|m.34273	Sedoheptulose 1,7-bisphosphatase	GO:0016021|GO:0044434|GO:0016491|GO:0042132|GO:0050278|GO:0008654|GO:0016311|GO:0034637|EC:3.1.3.37|EC:3.1.3.11	2.58828	9.70471	46.8331	1.90669	-2.27077
c8712_g1_i2|m.19387	Sedoheptulose 1,7-bisphosphatase	GO:0009536|GO:0042578|GO:0016051|GO:0044237|EC:3.1	38.476	29.6324	19.8644	NA	0.576989
c8148_g1_i2|m.15047	SSADH: succinate-semialdehyde dehydrogenase	GO:0016620|GO:0044710	128.099	144.673	33.5609	NA	2.10794
c7013_g1_i2|m.8146	Succinate dehydrogenase/Fumarate reductase transmembrane subunit	GO:0045281|GO:0000104|GO:0044238|GO:0044281|GO:0045333|GO:0071704|EC:1.3.99.1	251.88	221.265	169.064	NA	0.38821
c6614_g1_i5|m.6478	sucCoAalpha: succinate-CoA ligase, alpha subunit	GO:0005743|GO:0005829|GO:0005886|GO:0045244|GO:0070062|GO:0004775|GO:0004776|GO:0005525|GO:0019003|GO:0044822|GO:0046982|GO:0048037|GO:0006099|GO:0006104|GO:0006105|GO:0009142|EC:6.2.1.5|EC:6.2.1.4	1.02726	1.16596	1.91237	NA	NA
c6614_g1_i8|m.6480	sucCoAalpha: succinate-CoA ligase, alpha subunit	GO:0005759|GO:0005829|GO:0004775|GO:0004776|GO:0048037|GO:0006099|GO:0006104|GO:0006105|GO:0009142|EC:6.2.1.5|EC:6.2.1.4	436.774	432.3	109.26	NA	1.98427
c5298_g1_i2|m.2318	sucCoAbeta: succinate-CoA ligase, beta subunit	GO:0005524|GO:0016874|GO:0046872|GO:0008152	381.836	364.848	208.307	NA	0.808584
c8705_g1_i1|m.19342	talAB: transaldolase	GO:0016740|GO:0044238|GO:0071704	90.81	106.767	72.5079	NA	0.558249
c6167_g1_i3|m.4680	tktlase_bact: transketolase	GO:0016740	80.2959	83.1805	9.28352	NA	3.1635
c8631_g1_i2|m.18688	tktlase_bact: transketolase	GO:0004802|GO:0046872|GO:0008152|EC:2.2.1.1	4.41196	5.52274	13.2621	NA	-1.26385
c8631_g1_i7|m.18695	tktlase_bact: transketolase	GO:0004802|GO:0046872|GO:0008152|EC:2.2.1.1	21.1978	30.069	66.5259	NA	-1.14564
c10041_g1_i2|m.32624	Transketolase, pyrimidine binding domain	GO:0016491	17.8332	20.3373	4.31821	NA	2.23562
c5642_g1_i2|m.3120	Transketolase, pyrimidine binding domain	GO:0016491|GO:0055114	40.8519	69.9214	15.4166	0.775329	2.18124
c6259_g1_i2|m.5029	Transketolase, pyrimidine binding domain	GO:0003746|GO:0004739|GO:0006086|GO:0006414|GO:0055114|EC:1.2.4.1	177.464	188.448	43.7886	NA	2.10554
c6687_g1_i3|m.6814	Triosephosphate isomerase	GO:0016853|GO:0019693|GO:0044723|GO:0046496	337.943	337.564	24.6281	NA	3.77678
c6829_g1_i3|m.7337	Triosephosphate isomerase	GO:0005829|GO:0004807|GO:0006094|GO:0006096|GO:0006098|GO:0019563|GO:0046166|EC:5.3.1.1	5.8682	8.73638	4.5373	NA	0.945202
c7454_g1_i1|m.10520	Triosephosphate isomerase	GO:0005829|GO:0004807|GO:0006094|GO:0006096|GO:0019563|GO:0046166|EC:5.3.1.1	117.274	150.956	43.4096	NA	1.79804
c8764_g1_i1|m.19857	Triosephosphate isomerase	GO:0016853|GO:0019693|GO:0044723|GO:0046496	189.985	204.084	50.4325	NA	2.01673
*Note: NA values under log2 fold change indicates non-significant differential expression (edgeR, false-discovery rate > 0.05)

## Sheet: Nitrogen metabolism
			Fragment per kilobase transcripts per million mapped reads (fpkm)			Log2 fold change*
Gene ID	Annotation	GO / EC numbers	Dark+HKB	Light+HKB	Light+depleted HKB	Light+HKB/Dark+HKB	Light+HKB/Light+depleted HKB
c4050_g2_i1|m.660	amt: ammonium transporter	GO:0016021|GO:0008519|GO:0072488	0.853254	0.0831759	24.0854	-3.35874	-8.17778
c4050_g3_i1|m.661	amt: ammonium transporter	GO:0016021|GO:0008519|GO:0072488	1.328	0.11048	38.78	-3.5874	-8.45539
c6498_g1_i1|m.6064	amt: ammonium transporter	NA	134.947	147.125	44.3344	NA	1.73054
c6706_g1_i1|m.6871	amt: ammonium transporter	GO:0006810	0.317006	0.286964	3.80569	NA	-3.72921
c6706_g1_i3|m.6872	amt: ammonium transporter	GO:0006810	4.12475	5.01148	100.891	NA	-4.33142
c9789_g2_i12|m.29539	amt: ammonium transporter	NA	327.592	329.064	117.245	NA	1.48884
c9951_g1_i2|m.31495	amt: ammonium transporter	GO:0006810	0.428052	0.282156	23.4352	NA	-6.37604
c8959_g1_i10|m.21585	argH: argininosuccinate lyase	GO:0005829|GO:0004056|GO:0006526|GO:0051262|EC:4.3.2.1	13.9209	11.0225	14.6229	NA	NA
c5943_g1_i1|m.3958	Arginosuccinate synthase	GO:0005737|GO:0004055|GO:0005524|GO:0000050|GO:0000053|GO:0006526|EC:6.3.4.5	154.229	97.411	234.319	NA	-1.26632
c6169_g1_i1|m.4684	ferredoxin-dependent glutamate synthase GltB [Nostoc punctiforme PCC 73102]	GO:0015930|GO:0008152|EC:1.4	3.72505	0.847578	89.4242	-2.13584	-6.72118
c9916_g1_i2|m.31060	Glutamate/Leucine/Phenylalanine/Valine dehydrogenase	GO:0003824|GO:0044710	64.2652	102.271	14.4956	NA	2.81871
c9916_g1_i3|m.31062	Glutamate/Leucine/Phenylalanine/Valine dehydrogenase	GO:0003824|GO:0044710	78.5061	123.782	17.6926	NA	2.80659
c6369_g1_i1|m.5457	glutamine oxoglutarate aminotransferase	GO:0003824	65.0939	37.4179	0.899467	NA	5.37851
c10278_g1_i4|m.35344	Glutamine synthetase type III N terminal	GO:0004356|GO:0006807|EC:6.3.1.2	5.16394	1.4725	100.107	-1.8102	-6.08712
c10278_g1_i5|m.35346	Glutamine synthetase type III N terminal	GO:0004356|GO:0006807|EC:6.3.1.2	30.0181	22.1969	129.276	NA	-2.54203
c5885_g1_i2|m.3758	Pyrimidine synthesis glutamine carbamoyl phosphate synthase	GO:0005737|GO:0004087|GO:0004088|GO:0005524|GO:0046872|GO:0000050|GO:0006207|GO:0006526|GO:0006541|EC:6.3.5.5|EC:6.3.4.16	12.1957	7.82744	42.4942	-0.639762	-2.44065
c8724_g1_i1|m.19494	rocF_arginase: arginase	GO:0044424|GO:0016787|GO:0046872	26.3705	23.0904	12.1926	NA	0.921287
c8724_g1_i8|m.19498	rocF_arginase: arginase	GO:0044424|GO:0016787|GO:0046872	26.3881	25.1978	13.9857	NA	0.849347
c8639_g1_i1|m.18763	Urea ammonium carbamoyl phosphate synthase	GO:0005737|GO:0004087|GO:0004088|GO:0005488|GO:0000050|GO:0006526|EC:6.3.5.5|EC:6.3.4.16	14.8802	9.33266	103.228	NA	-3.46741
c7496_g1_i1|m.10860	urease_alph: urease, alpha subunit	GO:0016810|GO:0046872|GO:0006807	1.0942	1.11927	2.15978	NA	-0.948331
*Note: NA values under log2 fold change indicates non-significant differential expression (edgeR, false-discovery rate > 0.05)

## Sheet: Tetrapyrrole synthesis
			Fragment per kilobase transcripts per million mapped reads (fpkm)			Log2 fold change*
Gene ID	Annotation	GO / EC numbers	Dark+HKB	Light+HKB	Light+depleted HKB	Light+HKB/Dark+HKB	Light+HKB/Light+depleted HKB
c9225_g4_i1|m.23841	BchD-ChlD: magnesium chelatase ATPase subunit D	GO:0009536|GO:0000166|GO:0016874|GO:0006725|GO:0034641|GO:0044249|GO:0046483|GO:1901360|GO:1901576	5.56434	12.9145	19.4568	1.21471	-0.591282
c10353_g1_i4|m.36238	BchH: magnesium chelatase, H subunit	GO:0016851|GO:0051116|GO:0015995|EC:6.6.1.1|EC:6.6.1.2	7.5455	30.7692	21.2381	2.0278	0.534832
c10006_g3_i4|m.32310	ChlG: chlorophyll synthase ChlG	GO:0009507|GO:0016021|GO:0046408|GO:0015995|EC:2.5.1.62	10.7922	27.8322	27.9268	1.36677	NA
c6566_g1_i1|m.6280	cobA_cysG_Cterm: uroporphyrinogen-III C-methyltransferase	GO:0044424|GO:0004325|GO:0004851|GO:0019354|EC:4.99.1.1|EC:2.1.1.107	3.27097	3.06182	0.888637	NA	1.78472
c6566_g1_i2|m.6281	cobA_cysG_Cterm: uroporphyrinogen-III C-methyltransferase	GO:0044424|GO:0004325|GO:0004851|GO:0019354|EC:4.99.1.1|EC:2.1.1.107	2.78617	1.98254	1.55691	NA	NA
c6301_g1_i2|m.5216	Coproporphyrinogen III oxidase	GO:0016021|GO:0004109|GO:0006779|GO:0055114|EC:1.3.3.3	38.1121	47.9924	34.5432	NA	0.474403
c7099_g1_i2|m.8503	Coproporphyrinogen III oxidase	GO:0003824	1.72437	4.65541	2.62863	1.43284	0.824596
c9039_g3_i3|m.22280	Delta-aminolevulinic acid dehydratase	GO:0005829|GO:0004655|GO:0008270|GO:0006783|EC:4.2.1.24	32.8231	57.5819	53.7227	0.810904	NA
c7956_g1_i1|m.13722	Divinyl chlorophyllide a 8-vinyl-reductase	GO:0009536	0.74103	1.99692	9.01599	1.43017	-2.17471
c8478_g1_i1|m.17513	Divinyl chlorophyllide a 8-vinyl-reductase	NA	2.55095	5.8422	5.2558	1.19548	NA
c7199_g1_i2|m.9077	Ferredoxin-dependent bilin reductase	GO:0016491	8.26569	10.905	12.1369	NA	NA
c8439_g1_i2|m.17228	Ferredoxin-dependent bilin reductase	NA	1.74972	6.55325	2.66833	1.90509	1.29627
c7520_g1_i1|m.10997	Ferrochelatase	GO:0016829|GO:0006779	2.49453	1.77564	5.0234	NA	-1.50032
c7520_g1_i4|m.11007	Ferrochelatase	GO:0016829|GO:0006779	11.9892	9.38084	37.3509	NA	-1.99335
c7520_g1_i5|m.11011	Ferrochelatase	GO:0016829|GO:0006779	8.56312	6.94123	27.5405	NA	-1.98829
c10200_g2_i1|m.34342	Glutamyl-tRNA Reductase, chloroplast precursor [Ectocarpus siliculosus]	GO:0016491|GO:0006779|GO:0044711|GO:0044763|GO:0046148	34.5851	37.5932	155.091	NA	-2.04457
c9171_g1_i2|m.23273	Glutamyl-tRNA Synthetase [Ectocarpus siliculosus]	GO:0005739|GO:0005829|GO:0000166|GO:0003723|GO:0004818|GO:0004819|GO:0006424|GO:0006425|EC:6.1.1.17|EC:6.1.1.18	107.063	109.07	111.188	NA	NA
c6976_g1_i1|m.7942	hemC: porphobilinogen deaminase	GO:0016021|GO:0004418|GO:0018160|GO:0033014|EC:2.5.1.61	15.39	40.8038	53.6627	1.40671	NA
c8243_g1_i2|m.15684	heme_ox_HugZ: heme oxygenase, HugZ family	NA	1.08619	1.67163	2.76979	NA	-0.728521
c10215_g1_i10|m.34470	hemE: uroporphyrinogen decarboxylase	GO:0005737|GO:0016831|GO:0006783	12.7564	15.8008	13.9102	NA	NA
c4726_g1_i1|m.1397	hemE: uroporphyrinogen decarboxylase	GO:0005829|GO:0004853|GO:0006782|EC:4.1.1.37	19.7723	45.5234	10.6221	1.20313	2.09955
c9434_g1_i11|m.25916	hemL: glutamate-1-semialdehyde-2,1-aminomutase	GO:0005737|GO:0012511|GO:0016021|GO:0008483|GO:0030170|GO:0042286|GO:0006782|GO:0015995|EC:5.4.3.8	32.0406	55.9321	12.0171	0.803777	2.21859
c10194_g1_i4|m.34302	hemN_rel: putative oxygen-independent coproporphyrinogen III oxidase	GO:0003824	1.42313	1.5479	1.79962	NA	NA
c9481_g1_i1|m.26325	hemN_rel: putative oxygen-independent coproporphyrinogen III oxidase	GO:0003824	40.9179	39.5342	52.5234	NA	NA
c10119_g1_i1|m.33516	LPOR: light-dependent protochlorophyllide reductase	NA	1.38934	4.86405	10.6158	1.80775	-1.12598
c10561_g2_i1|m.38596	LPOR: light-dependent protochlorophyllide reductase	NA	1.53378	1.63127	1.98599	NA	NA
c3574_g1_i2|m.465	LPOR: light-dependent protochlorophyllide reductase	NA	4.95615	8.60937	4.11139	NA	1.06628
c6518_g1_i5|m.6128	LPOR: light-dependent protochlorophyllide reductase	NA	38.4381	36.1598	18.2447	NA	0.986905
c6546_g1_i1|m.6228	LPOR: light-dependent protochlorophyllide reductase	GO:0016630|GO:0055114|EC:1.3.1.33	5.35282	47.3127	83.0564	3.14386	-0.811864
c6546_g1_i4|m.6231	LPOR: light-dependent protochlorophyllide reductase	GO:0016630|GO:0055114|EC:1.3.1.33	1.78214	4.69252	6.15607	NA	NA
c6615_g1_i1|m.6486	LPOR: light-dependent protochlorophyllide reductase	NA	60.6276	73.1949	32.8564	NA	1.15557
c6828_g1_i1|m.7334	LPOR: light-dependent protochlorophyllide reductase	GO:0016491	8.96372	13.539	7.22495	NA	0.906062
c6935_g1_i1|m.7785	LPOR: light-dependent protochlorophyllide reductase	NA	1.37079	2.46827	3.20557	NA	NA
c6935_g1_i3|m.7786	LPOR: light-dependent protochlorophyllide reductase	NA	0.573419	1.33905	2.63806	1.22354	-0.97827
c7106_g1_i1|m.8573	LPOR: light-dependent protochlorophyllide reductase	NA	0.622877	0.659649	1.23568	NA	NA
c7106_g1_i4|m.8574	LPOR: light-dependent protochlorophyllide reductase	NA	40.4443	33.3847	46.0077	NA	NA
c8304_g1_i2|m.16167	LPOR: light-dependent protochlorophyllide reductase	NA	1.95457	1.83953	2.03372	NA	NA
c8304_g1_i3|m.16169	LPOR: light-dependent protochlorophyllide reductase	NA	1.82959	1.56075	3.3531	NA	-1.10325
c8304_g3_i2|m.16171	LPOR: light-dependent protochlorophyllide reductase	NA	79.2117	57.1176	38.0396	NA	0.586433
c8888_g2_i1|m.20907	LPOR: light-dependent protochlorophyllide reductase	NA	17.3268	13.8675	5.987	NA	1.2118
c9390_g2_i1|m.25448	LPOR: light-dependent protochlorophyllide reductase	NA	6.22813	7.37558	1.15973	NA	2.66896
c9390_g2_i3|m.25457	LPOR: light-dependent protochlorophyllide reductase	NA	1.03013	1.37978	1.07747	NA	NA
c9390_g2_i4|m.25460	LPOR: light-dependent protochlorophyllide reductase	NA	1.15159	1.15306	0.319485	NA	1.85165
c9954_g1_i3|m.31580	LPOR: light-dependent protochlorophyllide reductase	NA	13.3731	12.1431	1.82219	NA	2.73639
c9954_g1_i6|m.31584	LPOR: light-dependent protochlorophyllide reductase	NA	3.9458	3.71946	0.42199	NA	3.13981
c7522_g5_i1|m.11050	proto_IX_ox: protoporphyrinogen oxidase	NA	3.21232	4.00994	4.28849	NA	NA
c7912_g3_i1|m.13442	proto_IX_ox: protoporphyrinogen oxidase	GO:0009507|GO:0016491|GO:0008152	15.5317	22.1632	8.56649	NA	1.37139
c9272_g1_i1|m.24236	proto_IX_ox: protoporphyrinogen oxidase	NA	2.702	3.00523	5.05304	NA	NA
c4316_g1_i2|m.940	Siroheme ferrochelatase	GO:0009536|GO:0016829	4.40305	3.86994	10.0137	NA	-1.3716
c10351_g3_i1|m.36209	Uroporphyrinogen-III synthase HemD	GO:0008152	9.75978	19.0994	23.2885	0.968605	NA
*Note: NA values under log2 fold change indicates non-significant differential expression (edgeR, false-discovery rate > 0.05)
